# Supplementary material for: Trafficking of immune cells across the blood-brain barrier is modulated by neurofibrillary pathology in tauopathies
Source: PLoS One. 2019 May 23;14(5):e0217216. doi: 10.1371/journal.pone.0217216 (PMC6532920; doi:10.1371/journal.pone.0217216)
Supplement: S1 Table — Transcriptomic analysis of endothelial cells from in vitro BBB model and isolated capillaries from brainstem of transgenic rats (SHR72) and control animals. RT-PCR reactions were run in triplicate with Actb and Rplp1 used as the reference genes. Minimum fold change was set at ≥ 2, ≤ -2. (XLSX) [file pone.0217216.s003.xlsx]

## Sheet: BBB model
Gene symbol	Ref. number	Protein	Fold of regulation
Edn2	ENSRNOG00000009390	Endothelin 2	na
Fgf1	ENSRNOG00000013867	Fibroblast growth factor 1	na
Sell	ENSRNOG00000002776	Selectin L	361.082
Mmp9	ENSRNOG00000017539	Matrix metallopeptidase 9	156.04
Il1b	ENSRNOG00000004649	Interleukin 1 beta	144.757
Selp	ENSRNOG00000002794	Selectin P	137.75
Cxcl1	ENSRNOG00000002802	Chemokine (C-X-C motif) ligand 1	107.103
Ccl2	ENSRNOG00000007159	Chemokine (C-C motif) ligand 2	74.6662
Cxcl2	ENSRNOG00000002792	Chemokine (C-X-C motif) ligand 2	41.0699
Sele	ENSRNOG00000002723	Selectin E	23.283
Vcam1	ENSRNOG00000014333	Vascular cell adhesion molecule 1	17.5098
Il6	ENSRNOG00000010278	Interleukin 6	14.9501
Ccl5	ENSRNOG00000010906	Chemokine (C-C motif) ligand 5	14.1417
Ptgis	ENSRNOG00000008245	Prostaglandin I2 (prostacyclin) synthase	12.646
Pf4	ENSRNOG00000028015	Platelet factor 4	11.8509
Ptgs2	ENSRNOG00000002525	Prostaglandin-endoperoxide synthase 2	11.7989
Mmp1	ENSRNOG00000032353	Matrix metallopeptidase 1	7.90058
Serpine1	ENSRNOG00000001414	Serpin peptidase inhibitor, clade E (nexin, plasminogen activator inhibitor type 1), member 1	7.80857
Tnfsf10	ENSRNOG00000013269	Tumor necrosis factor (ligand) superfamily, member 10	5.69503
Icam1	ENSRNOG00000020679	Intercellular adhesion molecule 1	4.44647
Tnf	ENSRNOG00000055156	Tumor necrosis factor	3.85982
Cx3cl1	ENSRNOG00000016326	Chemokine (C-X3-C motif) ligand 1	3.61473
Pdgfra	ENSRNOG00000002244	Platelet derived growth factor receptor, alpha polypeptide	3.55161
F3	ENSRNOG00000011800	Coagulation factor III (thromboplastin, tissue factor)	3.38978
Xdh	ENSRNOG00000007081	Xanthine dehydrogenase	3.12712
Il3	ENSRNOG00000026786	Interleukin 3	2.98036
Ednra	ENSRNOG00000012721	Endothelin receptor type A	2.42753
Tfpi	ENSRNOG00000005039	Tissue factor pathway inhibitor (lipoprotein-associated coagulation inhibitor)	2.38978
Nos3	ENSRNOG00000009348	Nitric oxide synthase 3, endothelial cell	2.25365
Hif1a	ENSRNOG00000008292	Hypoxia-inducible factor 1, alpha subunit	2.23333
B2m	ENSRNOG00000017123	Beta-2 microglobulin	2.18654
Faslg	ENSRNOG00000002978	Fas ligand (TNF superfamily, member 6)	2.05579
Il7	ENSRNOG00000011973	Interleukin 7	2.04243
Kdr	ENSRNOG00000046829	Kinase insert domain receptor	1.92479
Agt	ENSRNOG00000018445	Angiotensinogen (serpin peptidase inhibitor, clade A, member 8)	1.82757
Itgb3	ENSRNOG00000048449	Integrin, beta 3	1.80026
Tgfb1	ENSRNOG00000020652	Transforming growth factor, beta 1	1.78813
Cxcr5	ENSRNOG00000012430	Chemokine (C-X-C motif) receptor 5	1.77384
Adam17	ENSRNOG00000060694	ADAM metallopeptidase domain 17	1.76865
Nppb	ENSRNOG00000008141	Natriuretic peptide precursor B	1.48501
Kit	ENSRNOG00000002227	V-kit Hardy-Zuckerman 4 feline sarcoma viral oncogene homolog	1.45228
Casp1	ENSRNOG00000007372	Caspase 1	1.44367
Tymp	ENSRNOG00000032394	Thymidine phosphorylase	1.43912
Cdh5	ENSRNOG00000013324	Cadherin 5	1.41568
Calca	ENSRNOG00000011130	Calcitonin-related polypeptide alpha	1.38822
Timp1	ENSRNOG00000010208	TIMP metallopeptidase inhibitor 1	1.36967
Flt1	ENSRNOG00000000940	Fms-related tyrosine kinase 1	1.34706
Mmp2	ENSRNOG00000016695	Matrix metallopeptidase 2	1.33584
Casp3	ENSRNOG00000010475	Caspase 3	1.31722
Thbd	ENSRNOG00000004687	Thrombomodulin	1.30134
Itgav	ENSRNOG00000004912	Integrin, alpha V	1.29231
Apoe	ENSRNOG00000018454	Apolipoprotein E	1.28655
Npr1	ENSRNOG00000014684	Natriuretic peptide receptor A/guanylate cyclase A	1.26476
Eng	ENSRNOG00000050190	Endoglin	1.2536
Ptk2	ENSRNOG00000007916	PTK2 protein tyrosine kinase 2	1.24816
Itga5	ENSRNOG00000057451	Integrin, alpha 5 (fibronectin receptor, alpha polypeptide)	1.19279
F2r	ENSRNOG00000048043	Coagulation factor II (thrombin) receptor	1.18046
Il11	ENSRNOG00000017386	Interleukin 11	1.17005
Actb	ENSRNOG00000034254	Actin, beta	1.15128
Anxa5	ENSRNOG00000014453	Annexin A5	1.08727
Pecam1	ENSRNOG00000020717	Platelet/endothelial cell adhesion molecule 1	1.06758
Fas	ENSRNOG00000019142	Fas (TNF receptor superfamily, member 6)	1.03335
Ace	ENSRNOG00000062101	Angiotensin I converting enzyme (peptidyl-dipeptidase A) 1	1.02644
Ldha	ENSRNOG00000013009	Lactate dehydrogenase A	1.02257
Hprt1	ENSRNOG00000048561	Hypoxanthine phosphoribosyltransferase 1	1.01337
Rplp1	ENSRNOG00000013874	Ribosomal protein, large, P1	1
Plau	ENSRNOG00000010516	Plasminogen activator, urokinase	0.987163
Sod1	ENSRNOG00000002115	Superoxide dismutase 1, soluble	0.976408
Bax	ENSRNOG00000020876	Bcl2-associated X protein	0.97438
Edn1	ENSRNOG00000014361	Endothelin 1	0.973656
Cflar	ENSRNOG00000012473	CASP8 and FADD-like apoptosis regulator	0.957095
Pgf	ENSRNOG00000005650	Placental growth factor	-1.09611
Vegfa	ENSRNOG00000019598	Vascular endothelial growth factor A	-1.09756
Cav1	ENSRNOG00000056836	Caveolin 1, caveolae protein	-1.13905
Itgb1	ENSRNOG00000010966	Integrin, beta 1	-1.16867
Hmox1	ENSRNOG00000014117	Heme oxygenase (decycling) 1	-1.17535
Fgf2	ENSRNOG00000017392	Fibroblast growth factor 2	-1.17665
Angpt1	ENSRNOG00000005854	Angiopoietin 1	-1.2012
Bcl2	ENSRNOG00000002791	B-cell CLL/lymphoma 2	-1.23908
Vwf	ENSRNOG00000019689	Von Willebrand factor	-1.28048
Tek	ENSRNOG00000008587	TEK tyrosine kinase, endothelial	-1.2843
Col18a1	ENSRNOG00000001229	Collagen, type XVIII, alpha 1	-1.41668
Bcl2l1	ENSRNOG00000007946	Bcl2-like 1	-1.57092
Thbs1	ENSRNOG00000045829	Thrombospondin 1	-1.57763
Plat	ENSRNOG00000019018	Plasminogen activator, tissue	-1.60665
Plg	ENSRNOG00000017223	Plasminogen	-1.68046
Fn1	ENSRNOG00000014288	Fibronectin 1	-1.78795
Ocln	ENSRNOG00000018297	Occludin	-2.1363
Agtr1b	ENSRNOG00000010640	Angiotensin II receptor, type 1b	-14.1707

## Sheet:  SHR72 animals compare to SHR
Gene symbol	Ref. number	Protein	Fold of regulation
Sele	ENSRNOG00000002723	Selectin E	13.9
Selp	ENSRNOG00000002794	Selectin P	7.6
Cxcl1	ENSRNOG00000002802	Chemokine (C-X-C motif) ligand 1	6.27
Plau	ENSRNOG00000010516	Plasminogen activator, urokinase	2.84
Nppb	ENSRNOG00000008141	Natriuretic peptide precursor B	2.43
Ccl2	ENSRNOG00000007159	Chemokine (C-C motif) ligand 2	1.96
Mmp9	ENSRNOG00000017539	Matrix metallopeptidase 9	1.91
Serpine1	ENSRNOG00000001414	Serpin peptidase inhibitor, clade E (nexin, plasminogen activator inhibitor type 1), member 1	1.89
Tnf	ENSRNOG00000055156	Tumor necrosis factor	1.55
Ptgs2	ENSRNOG00000002525	Prostaglandin-endoperoxide synthase 2	1.51
Il7	ENSRNOG00000011973	Interleukin 7	1.39
Col18a1	ENSRNOG00000001229	Collagen, type XVIII, alpha 1	1.34
Il6	ENSRNOG00000010278	Interleukin 6	1.31
Kit	ENSRNOG00000002227	V-kit Hardy-Zuckerman 4 feline sarcoma viral oncogene homolog	1.28
Bcl2l1	ENSRNOG00000007946	Bcl2-like 1	1.22
Xdh	ENSRNOG00000007081	Xanthine dehydrogenase	1.22
Hmox1	ENSRNOG00000014117	Heme oxygenase (decycling) 1	1.21
Itgb3	ENSRNOG00000048449	Integrin, beta 3	1.21
Edn2	ENSRNOG00000009390	Endothelin 2	1.2
Ptk2	ENSRNOG00000007916	PTK2 protein tyrosine kinase 2	1.18
Ednra	ENSRNOG00000012721	Endothelin receptor type A	1.17
Vcam1	ENSRNOG00000014333	Vascular cell adhesion molecule 1	1.17
Tgfb1	ENSRNOG00000020652	Transforming growth factor, beta 1	1.16
Tymp	ENSRNOG00000032394	Thymidine phosphorylase	1.16
Sell	ENSRNOG00000002776	Selectin L	1.15
Mmp2	ENSRNOG00000016695	Matrix metallopeptidase 2	1.14
Npr1	ENSRNOG00000014684	Natriuretic peptide receptor A/guanylate cyclase A	1.13
Pgf	ENSRNOG00000005650	Placental growth factor	1.13
Thbs1	ENSRNOG00000045829	Thrombospondin 1	1.13
Bax	ENSRNOG00000020876	Bcl2-associated X protein	1.12
Pf4	ENSRNOG00000028015	Platelet factor 4	1.12
Timp1	ENSRNOG00000010208	TIMP metallopeptidase inhibitor 1	1.12
Apoe	ENSRNOG00000018454	Apolipoprotein E	1.11731
Il1b	ENSRNOG00000004649	Interleukin 1 beta	1.11
Fn1	ENSRNOG00000014288	Fibronectin 1	1.1
Hif1a	ENSRNOG00000008292	Hypoxia-inducible factor 1, alpha subunit	1.1
Pdgfra	ENSRNOG00000002244	Platelet derived growth factor receptor, alpha polypeptide	1.1
Nos3	ENSRNOG00000009348	Nitric oxide synthase 3, endothelial cell	1.09
Casp3	ENSRNOG00000010475	Caspase 3	1.08
Cflar	ENSRNOG00000012473	CASP8 and FADD-like apoptosis regulator	1.08
Agt	ENSRNOG00000018445	Angiotensinogen (serpin peptidase inhibitor, clade A, member 8)	1.07
Cdh5	ENSRNOG00000013324	Cadherin 5	1.07
Cxcr5	ENSRNOG00000012430	Chemokine (C-X-C motif) receptor 5	1.07
F3	ENSRNOG00000011800	Coagulation factor III (thromboplastin, tissue factor)	1.07
Cxcl2	ENSRNOG00000002792	Chemokine (C-X-C motif) ligand 2	1.06
Fgf2	ENSRNOG00000017392	Fibroblast growth factor 2	1.06
Fas	ENSRNOG00000019142	Fas (TNF receptor superfamily, member 6)	1.05
Itgb1	ENSRNOG00000010966	Integrin, beta 1	1.05
Vegfa	ENSRNOG00000019598	Vascular endothelial growth factor A	1.05
Eng	ENSRNOG00000050190	Endoglin	1.04558
Ldha	ENSRNOG00000013009	Lactate dehydrogenase A	1.04
Ccl5	ENSRNOG00000010906	Chemokine (C-C motif) ligand 5	1.03
Itga5	ENSRNOG00000057451	Integrin, alpha 5 (fibronectin receptor, alpha polypeptide)	1.03
Tek	ENSRNOG00000008587	TEK tyrosine kinase, endothelial	1.02
B2m	ENSRNOG00000017123	Beta-2 microglobulin	1.01
Casp1	ENSRNOG00000007372	Caspase 1	1.01
Bcl2	ENSRNOG00000002791	B-cell CLL/lymphoma 2	1.00501
Pecam1	ENSRNOG00000020717	Platelet/endothelial cell adhesion molecule 1	1
Plat	ENSRNOG00000019018	Plasminogen activator, tissue	1
Ptgis	ENSRNOG00000008245	Prostaglandin I2 (prostacyclin) synthase	1
Vwf	ENSRNOG00000019689	Von Willebrand factor	1
Icam1	ENSRNOG00000020679	Intercellular adhesion molecule 1	-1.02
Ocln	ENSRNOG00000018297	Occludin	-1.03
F2r	ENSRNOG00000048043	Coagulation factor II (thrombin) receptor	-1.04
Itgav	ENSRNOG00000004912	Integrin, alpha V	-1.04
Faslg	ENSRNOG00000002978	Fas ligand (TNF superfamily, member 6)	-1.06
Flt1	ENSRNOG00000000940	Fms-related tyrosine kinase 1	-1.06
Sod1	ENSRNOG00000002115	Superoxide dismutase 1, soluble	-1.06
Adam17	ENSRNOG00000060694	ADAM metallopeptidase domain 17	-1.07854
Angpt1	ENSRNOG00000005854	Angiopoietin 1	-1.07854
Anxa5	ENSRNOG00000014453	Annexin A5	-1.07854
Thbd	ENSRNOG00000004687	Thrombomodulin	-1.08
Ace	ENSRNOG00000062101	Angiotensin I converting enzyme (peptidyl-dipeptidase A) 1	-1.09802
Tnfsf10	ENSRNOG00000013269	Tumor necrosis factor (ligand) superfamily, member 10	-1.1
Tfpi	ENSRNOG00000005039	Tissue factor pathway inhibitor (lipoprotein-associated coagulation inhibitor)	-1.15
Hprt1	ENSRNOG00000048561	Hypoxanthine phosphoribosyltransferase 1	-1.16
Cx3cl1	ENSRNOG00000016326	Chemokine (C-X3-C motif) ligand 1	-1.22
Edn1	ENSRNOG00000014361	Endothelin 1	-1.23
Cav1	ENSRNOG00000056836	Caveolin 1, caveolae protein	-1.29
Il11	ENSRNOG00000017386	Interleukin 11	-1.37
Kdr	ENSRNOG00000046829	Kinase insert domain receptor	-1.39
Mmp1	ENSRNOG00000032353	Matrix metallopeptidase 1	-2.54
